# Supplementary material for: Effect of Yeast Polysaccharides Replacing Sulfur Dioxide on Antioxidant Property and Quality Characteristics of Cabernet Sauvignon Wines
Source: Foods. 2025 Sep 12;14(18):3188. doi: 10.3390/foods14183188 (PMC12469342; doi:10.3390/foods14183188)
Supplement: Supplementary file 1 [file foods-14-03188-s001.zip]

Archive with 1 entries (1 files):
- foods-3798920-supplementary.pdf
